# Supplementary material for: Hypothermia Shifts Neurodegeneration Phenotype in Neonatal Human Hypoxic–Ischemic Encephalopathy but Not in Related Piglet Models: Possible Relationship to Toxic Conformer and Intrinsically Disordered Prion-like Protein Accumulation
Source: Cells. 2025 Apr 12;14(8):586. doi: 10.3390/cells14080586 (PMC12025496; doi:10.3390/cells14080586)
Supplement: Supplementary file 1 [file cells-14-00586-s001.zip]

Archive with 7 entries (7 files):
- cells-3557967-supplementary.pdf
- Figure S1.tif
- Figure S2.tif
- Figure S3.tif
- Figure S4.tif
- Figure S5.tif
- Figure S6.tif
